# Supplementary material for: Genomics of Plasmodium vivax in Colombia reveals evidence of local bottle-necking and inter-country connectivity in the Americas
Source: Sci Rep. 2023 Nov 13;13:19779. doi: 10.1038/s41598-023-46076-1 (PMC10643449; doi:10.1038/s41598-023-46076-1)
Supplement: Supplementary file 2 — Supplementary Information 2. [file 41598_2023_46076_MOESM2_ESM.xlsx]

## Sheet: Supp_Data_1
Supplementary Data 1. Summary of Colombian P. vivax samples with high-quality genomic data
Details are presented on n=67 independent Colombian P. vivax samples included in the MalariaGEN Pv4.0 open dataset. European Nucleotide Archive (ENA) accessions are provided for access to the raw sequencing data.
MalariaGEN Sample ID	MalariaGEN Study ID	Country	Department	Year	ENA	FWS Score	% Genome Covered at 5-fold Depth
Colombia_30101099036	X0001-PV-MULTI-HUPALO2016	Colombia	Valle del Cauca	2013	SRR1565123, SRR1573226	0.999121	80.48
Colombia_30101099038	X0001-PV-MULTI-HUPALO2016	Colombia	Valle del Cauca	2013	SRR1562524, SRR1565075	0.99919283	81.27
Colombia_30101099040	X0001-PV-MULTI-HUPALO2016	Colombia	Valle del Cauca	2013	SRR1564988, SRR1568221	0.9988516	79.66
Colombia_30102100437	X0001-PV-MULTI-HUPALO2016	Colombia	Cordoba	2013	SRR1564962, SRR1568171	0.9984267	81.36
Colombia_30102100438-B	X0001-PV-MULTI-HUPALO2016	Colombia	Cordoba	2013	SRR1564939, SRR1568227	0.9963624	78.18
Colombia_30102100439	X0001-PV-MULTI-HUPALO2016	Colombia	Cordoba	2013	SRR1562975, SRR1565098	0.9991501	81.34
Colombia_30102100440	X0001-PV-MULTI-HUPALO2016	Colombia	Cordoba	2013	SRR1565099, SRR1568230	0.99711007	79.46
Colombia_30102100441-B	X0001-PV-MULTI-HUPALO2016	Colombia	Cordoba	2013	SRR1564989, SRR1567977	0.99766344	79.51
Colombia_30102100443-B	X0001-PV-MULTI-HUPALO2016	Colombia	Cordoba	2013	SRR1562555, SRR1564990	0.99327546	81.92
Colombia_30102100445	X0001-PV-MULTI-HUPALO2016	Colombia	Cordoba	2013	SRR1565137, SRR1568207	0.9989203	81.22
Colombia_30102100446	X0001-PV-MULTI-HUPALO2016	Colombia	Cordoba	2013	SRR1565124, SRR1568118	0.99775815	79.7
Colombia_30102100448	X0001-PV-MULTI-HUPALO2016	Colombia	Cordoba	2013	SRR1564670, SRR1565110	0.9984887	81.51
Colombia_30102100449	X0001-PV-MULTI-HUPALO2016	Colombia	Cordoba	2013	SRR1562870, SRR1565049	0.9993013	80.93
Colombia_30102100485	X0001-PV-MULTI-HUPALO2016	Colombia	Cordoba	2013	SRR1564964, SRR1568213	0.9966473	78.74
Colombia_30102100486	X0001-PV-MULTI-HUPALO2016	Colombia	Cordoba	2013	SRR1565001, SRR1568160	0.9979166	84.03
Colombia_30102100487	X0001-PV-MULTI-HUPALO2016	Colombia	Cordoba	2013	SRR1562518, SRR1565037	0.99759877	86.91
Colombia_30102100488	X0001-PV-MULTI-HUPALO2016	Colombia	Cordoba	2013	SRR1564665, SRR1565111	0.99836785	79.36
Colombia_30102100489	X0001-PV-MULTI-HUPALO2016	Colombia	Cordoba	2013	SRR1564660, SRR1564951	0.99673384	81.21
Colombia_30102100490	X0001-PV-MULTI-HUPALO2016	Colombia	Cordoba	2013	SRR1564940, SRR1568169	0.997667	84.84
Colombia_30102100491	X0001-PV-MULTI-HUPALO2016	Colombia	Cordoba	2013	SRR1564650, SRR1565138	0.79395354	81.03
Colombia_30102100492	X0001-PV-MULTI-HUPALO2016	Colombia	Cordoba	2013	SRR1562965, SRR1565139	0.9964857	69.83
Colombia_30102100493	X0001-PV-MULTI-HUPALO2016	Colombia	Cordoba	2013	SRR1562818, SRR1565140	0.99751544	78.03
Colombia_30102100504	X0001-PV-MULTI-HUPALO2016	Colombia	Cordoba	2013	SRR1565112, SRR1568112	0.9968625	80.92
Colombia_30103103280	X0001-PV-MULTI-HUPALO2016	Colombia	Narino	2013	SRR1565061, SRR1568236	0.99862134	79.6
Colombia_30103103295	X0001-PV-MULTI-HUPALO2016	Colombia	Narino	2013	SRR1562967, SRR1564991	0.99723715	81.26
Colombia_30111110015	X0001-PV-MULTI-HUPALO2016	Colombia	Choco	2013	SRR1564664, SRR1565087	0.7613555	81.54
Colombia_30111110020	X0001-PV-MULTI-HUPALO2016	Colombia	Choco	2013	SRR1565002, SRR1568235	0.9973821	81.66
Colombia_30111110026	X0001-PV-MULTI-HUPALO2016	Colombia	Choco	2013	SRR1565026, SRR1568128	0.9988593	85.89
PW0018-CW	1157-PV-MULTI-PRICE	Colombia	Cordoba	2014	ERR1475462	0.9512548	68.33
PW0019-CW	1157-PV-MULTI-PRICE	Colombia	Cordoba	2014	ERR1475463	0.7241827	62.92
PW0020-CW	1157-PV-MULTI-PRICE	Colombia	Cordoba	2014	ERR1475464	0.86765915	71.32
PW0022-C	1157-PV-MULTI-PRICE	Colombia	Antioquia	2014	ERR1475374	0.9977139	77.63
PW0028-CW	1157-PV-MULTI-PRICE	Colombia	Choco	2015	ERR1475465	0.99817836	53.46
PW0030-C	1157-PV-MULTI-PRICE	Colombia	Antioquia	2015	ERR1475369	0.84435695	88.11
PW0032-C	1157-PV-MULTI-PRICE	Colombia	Choco	2014	ERR1475377	0.8320586	89.07
PW0033-C	1157-PV-MULTI-PRICE	Colombia	Choco	2014	ERR1475378	0.9994037	89.06
PW0034-C	1157-PV-MULTI-PRICE	Colombia	Choco	2014	ERR1475379	0.9993289	89.37
PW0035-C	1157-PV-MULTI-PRICE	Colombia	Choco	2014	ERR1475370	0.9938475	88.67
PW0036-CW	1157-PV-MULTI-PRICE	Colombia	Choco	2014	ERR1475467	0.45636758	85.61
PW0037-C	1157-PV-MULTI-PRICE	Colombia	Choco	2014	ERR1475371	0.9994365	88.5
PW0038-C	1157-PV-MULTI-PRICE	Colombia	Choco	2014	ERR1475372	0.99934757	88.28
PW0039-C	1157-PV-MULTI-PRICE	Colombia	Choco	2014	ERR1475380	0.9993738	89.24
PW0040-C	1157-PV-MULTI-PRICE	Colombia	Choco	2014	ERR1475373	0.99903136	88.15
VVX00975	1157-PV-MULTI-PRICE	Colombia	Risaralda	2016	ERR2299557	0.9990818	74.67
VVX00976	1157-PV-MULTI-PRICE	Colombia	Risaralda	2016	ERR2299558	0.9991388	79.62
VVX00986	1157-PV-MULTI-PRICE	Colombia	Risaralda	2016	ERR2299582	0.9948583	75.73
VVX00990	1157-PV-MULTI-PRICE	Colombia	Choco	2016	ERR2299586	0.9727087	51.15
VVX01000	1157-PV-MULTI-PRICE	Colombia	Choco	2016	ERR2299596	0.9958511	79.43
VVX01332	1128-PV-MULTI-GSK	Colombia	Valle del Cauca	2016	ERR2309899	0.868006	74.62
VVX02317	1157-PV-MULTI-PRICE	Colombia	Cordoba	2016	ERR2299666, ERR2299694, ERR2299722	0.9959015	68.06
VVX02318	1157-PV-MULTI-PRICE	Colombia	Cordoba	2016	ERR2299667, ERR2299695, ERR2299723	0.99698037	88.86
VVX02319	1157-PV-MULTI-PRICE	Colombia	Cordoba	2016	ERR2299668, ERR2299696, ERR2299724	0.99740225	88.02
VVX02320	1157-PV-MULTI-PRICE	Colombia	Cordoba	2016	ERR2299669, ERR2299697, ERR2299725	0.9968724	88.75
VVX02321	1157-PV-MULTI-PRICE	Colombia	Cordoba	2016	ERR2299670, ERR2299698, ERR2299726	0.99714816	89.74
VVX02323	1157-PV-MULTI-PRICE	Colombia	Cordoba	2016	ERR2299671, ERR2299699, ERR2299727	0.9974511	90.54
VVX02324	1157-PV-MULTI-PRICE	Colombia	Cordoba	2016	ERR2299672, ERR2299700, ERR2299728	0.9963121	85.03
VVX02325	1157-PV-MULTI-PRICE	Colombia	Cordoba	2016	ERR2299673, ERR2299701, ERR2299729	0.99681306	88.84
VVX02326	1157-PV-MULTI-PRICE	Colombia	Cordoba	2016	ERR2299674, ERR2299702, ERR2299730	0.9967504	88.1
VVX02327	1157-PV-MULTI-PRICE	Colombia	Cordoba	2016	ERR2299675, ERR2299703, ERR2299731	0.9970474	89.01
VVX02328	1157-PV-MULTI-PRICE	Colombia	Cordoba	2016	ERR2299676, ERR2299704, ERR2299732	0.99742347	89.76
VVX02331	1157-PV-MULTI-PRICE	Colombia	Cordoba	2016	ERR2299679, ERR2299707, ERR2299735	0.99664545	89.11
VVX02332	1157-PV-MULTI-PRICE	Colombia	Cordoba	2016	ERR2299680, ERR2299708, ERR2299736	0.993923	85.62
VVX02333	1157-PV-MULTI-PRICE	Colombia	Cordoba	2016	ERR2299681, ERR2299709, ERR2299737	0.99748623	90.09
VVX02334	1157-PV-MULTI-PRICE	Colombia	Cordoba	2016	ERR2299682, ERR2299710, ERR2299738	0.99631333	84.73
VVX02335	1157-PV-MULTI-PRICE	Colombia	Cordoba	2016	ERR2299683, ERR2299711, ERR2299739	0.9967622	87.78
VVX02336	1157-PV-MULTI-PRICE	Colombia	Cordoba	2016	ERR2299684, ERR2299712, ERR2299740	0.9963239	88.23
VVX02337	1157-PV-MULTI-PRICE	Colombia	Cordoba	2017	ERR2299685, ERR2299713, ERR2299741	0.9901218	56.7
