# Supplementary material for: Genomics of Plasmodium vivax in Colombia reveals evidence of local bottle-necking and inter-country connectivity in the Americas
Source: Sci Rep. 2023 Nov 13;13:19779. doi: 10.1038/s41598-023-46076-1 (PMC10643449; doi:10.1038/s41598-023-46076-1)
Supplement: Supplementary file 3 — Supplementary Information 3. [file 41598_2023_46076_MOESM3_ESM.xlsx]

## Sheet: IndoThai_drugR_supplementary
Supplementary Data 2. Prevalence of nonsynonymous variants in drug resistance candidates
Data is presented on n=476 independent single clone American, Thai and Indonesian P. vivax samples.
Gene	Chromosome	Position	Amino Acid Change	Ref Allele	Alt Allele	% Brazil Ref	% Colombia Ref	% Indonesia Ref	% Mexico Ref	% Peru Ref	% Thailand Ref
CRT	PvP01_01_v1	442239	K9dup	A	AAAG	46 (6/13)	0 (0/56)	0 (0/98)	0 (0/19)	0 (0/32)	58 (49/85)
CRT	PvP01_01_v1	442502	P38L	C	T	0 (0/13)	0 (0/56)	0 (0/98)	0 (0/19)	0 (0/31)	1 (1/85)
CRT	PvP01_01_v1	442980	R121K	G	A	0 (0/13)	0 (0/56)	0 (0/98)	0 (0/19)	0 (0/32)	1 (1/85)
CRT	PvP01_01_v1	443466	V184F	G	T	0 (0/13)	0 (0/56)	1 (1/98)	0 (0/19)	0 (0/32)	0 (0/85)
CRT	PvP01_01_v1	443535	E207Q	G	C	0 (0/13)	0 (0/56)	0 (0/98)	5 (1/19)	0 (0/32)	0 (0/85)
MRP1	PvP01_02_v1	154008	L1639R	A	C	0 (0/12)	0 (0/55)	1 (1/96)	0 (0/19)	0 (0/32)	0 (0/84)
MRP1	PvP01_02_v1	154063	R1621G	G	C	0 (0/12)	0 (0/56)	0 (0/97)	5 (1/19)	0 (0/32)	0 (0/84)
MRP1	PvP01_02_v1	154107	A1606D	G	T	8 (1/13)	5 (3/56)	0 (0/96)	5 (1/19)	0 (0/32)	0 (0/85)
MRP1	PvP01_02_v1	154108	A1606T	C	T	8 (1/13)	5 (3/56)	0 (0/95)	5 (1/19)	0 (0/32)	0 (0/85)
MRP1	PvP01_02_v1	154168	H1586Y	G	A	25 (3/12)	30 (17/56)	0 (0/97)	5 (1/19)	62 (20/32)	5 (4/85)
MRP1	PvP01_02_v1	154215	D1570V	T	A	0 (0/12)	0 (0/56)	21 (20/96)	0 (0/19)	0 (0/32)	0 (0/84)
MRP1	PvP01_02_v1	154216	D1570Y	C	A	0 (0/12)	0 (0/56)	21 (20/96)	0 (0/19)	0 (0/32)	0 (0/84)
MRP1	PvP01_02_v1	154294	V1544I	C	T	8 (1/13)	7 (4/56)	0 (0/96)	0 (0/18)	0 (0/32)	0 (0/85)
MRP1	PvP01_02_v1	154341	R1528K	C	T	0 (0/13)	4 (2/56)	0 (0/95)	0 (0/19)	0 (0/32)	0 (0/84)
MRP1	PvP01_02_v1	154350	T1525I	G	A	0 (0/13)	25 (14/56)	0 (0/95)	0 (0/19)	3 (1/32)	0 (0/85)
MRP1	PvP01_02_v1	154492	I1478V	T	C	0 (0/13)	25 (14/56)	0 (0/97)	0 (0/19)	28 (9/32)	0 (0/85)
MRP1	PvP01_02_v1	154668	G1419A	C	G	42 (5/12)	33 (18/55)	0 (0/96)	37 (7/19)	34 (11/32)	0 (0/85)
MRP1	PvP01_02_v1	154747	D1393Y	C	A	0 (0/13)	0 (0/54)	0 (0/96)	0 (0/19)	0 (0/32)	0 (0/85)
MRP1	PvP01_02_v1	154831	L1365F	G	A	0 (0/13)	0 (0/55)	21 (20/97)	0 (0/18)	0 (0/32)	0 (0/84)
MRP1	PvP01_02_v1	154843	L1361F	G	A	0 (0/12)	0 (0/55)	0 (0/98)	0 (0/18)	0 (0/32)	2 (2/85)
MRP1	PvP01_02_v1	154911	G1338E	C	T	0 (0/12)	0 (0/55)	1 (1/96)	0 (0/19)	0 (0/32)	0 (0/84)
MRP1	PvP01_02_v1	154950	P1325L	G	A	0 (0/13)	0 (0/54)	5 (5/96)	0 (0/19)	0 (0/32)	0 (0/84)
MRP1	PvP01_02_v1	155080	L1282I	A	T	0 (0/12)	21 (12/56)	0 (0/97)	0 (0/19)	12 (4/32)	0 (0/85)
MRP1	PvP01_02_v1	155206	F1240I	A	T	9 (1/11)	0 (0/54)	0 (0/95)	0 (0/18)	0 (0/32)	0 (0/84)
MRP1	PvP01_02_v1	155305	L1207I	G	T	0 (0/12)	0 (0/53)	0 (0/96)	0 (0/17)	0 (0/29)	89 (75/84)
MRP1	PvP01_02_v1	155428	P1166S	G	A	0 (0/12)	0 (0/56)	0 (0/95)	0 (0/19)	0 (0/32)	1 (1/85)
MRP1	PvP01_02_v1	155871	C1018Y	C	T	0 (0/13)	2 (1/56)	0 (0/96)	5 (1/19)	9 (3/32)	0 (0/85)
MRP1	PvP01_02_v1	156208	E906Q	C	G	58 (7/12)	9 (5/55)	40 (38/96)	0 (0/18)	38 (12/32)	7 (6/84)
MRP1	PvP01_02_v1	156223	K901Q	T	G	8 (1/12)	0 (0/55)	0 (0/95)	0 (0/18)	0 (0/32)	0 (0/84)
MRP1	PvP01_02_v1	156427	R833W	T	A	0 (0/12)	4 (2/56)	0 (0/97)	0 (0/19)	0 (0/32)	0 (0/81)
MRP1	PvP01_02_v1	156563	E787D	C	A	0 (0/12)	0 (0/56)	1 (1/96)	0 (0/19)	0 (0/32)	6 (5/84)
MRP1	PvP01_02_v1	156685	G747C	C	A	0 (0/12)	0 (0/55)	1 (1/97)	0 (0/19)	0 (0/32)	0 (0/85)
MRP1	PvP01_02_v1	156773	I717M	A	C	0 (0/12)	0 (0/56)	0 (0/96)	0 (0/19)	0 (0/31)	1 (1/85)
MRP1	PvP01_02_v1	156966	S653I	C	A	0 (0/11)	11 (6/55)	0 (0/97)	0 (0/18)	0 (0/32)	0 (0/84)
MRP1	PvP01_02_v1	157300	K542E	T	C	0 (0/13)	5 (3/55)	0 (0/93)	0 (0/19)	0 (0/29)	0 (0/81)
MRP1	PvP01_02_v1	157492	P478S	G	A	0 (0/11)	0 (0/55)	0 (0/95)	0 (0/17)	0 (0/28)	1 (1/80)
MRP1	PvP01_02_v1	157626	A433G	G	C	0 (0/12)	0 (0/55)	3 (3/95)	0 (0/18)	0 (0/25)	0 (0/79)
MRP1	PvP01_02_v1	157705	V407L	C	G	0 (0/13)	0 (0/55)	1 (1/95)	0 (0/17)	0 (0/23)	0 (0/80)
MRP1	PvP01_02_v1	157708	F406L	A	G	0 (0/13)	0 (0/55)	1 (1/95)	0 (0/17)	0 (0/23)	0 (0/80)
MRP1	PvP01_02_v1	158079	T282M	G	A	9 (1/11)	24 (12/51)	1 (1/94)	0 (0/17)	21 (3/14)	0 (0/76)
MRP1	PvP01_02_v1	158148	R259T	C	G	27 (3/11)	9 (5/54)	0 (0/94)	0 (0/17)	12 (3/24)	0 (0/77)
MRP1	PvP01_02_v1	158223	T234M	G	A	0 (0/12)	0 (0/53)	0 (0/90)	0 (0/16)	0 (0/28)	89 (68/76)
MRP1	PvP01_02_v1	158272	Y218D	A	C	100 (11/11)	100 (53/53)	92 (86/93)	100 (17/17)	100 (26/26)	100 (77/77)
MRP1	PvP01_02_v1	158323	I201L	T	G	0 (0/10)	0 (0/51)	9 (8/93)	0 (0/17)	0 (0/15)	0 (0/78)
MRP1	PvP01_02_v1	158545	V127I	C	T	100 (11/11)	100 (54/54)	93 (87/94)	100 (17/17)	100 (25/25)	100 (78/78)
MRP1	PvP01_02_v1	158553	I124T	A	G	0 (0/11)	0 (0/55)	1 (1/94)	0 (0/17)	0 (0/22)	0 (0/80)
MRP1	PvP01_02_v1	158653	H91Y	G	A	0 (0/10)	0 (0/54)	1 (1/96)	0 (0/18)	0 (0/28)	0 (0/81)
MRP1	PvP01_02_v1	158818	K36Q	T	G	0 (0/12)	0 (0/56)	2 (2/94)	0 (0/18)	4 (1/26)	5 (4/80)
MRP1	PvP01_02_v1	158896	R10C	G	A	0 (0/12)	0 (0/56)	14 (13/93)	0 (0/18)	0 (0/28)	0 (0/81)
DHFR-TS	PvP01_05_v1	1077405	A15V	C	T	0 (0/13)	2 (1/56)	0 (0/98)	0 (0/19)	0 (0/32)	0 (0/85)
DHFR-TS	PvP01_05_v1	1077506	C49R	T	C	0 (0/13)	0 (0/56)	0 (0/98)	0 (0/19)	0 (0/32)	2 (2/85)
DHFR-TS	PvP01_05_v1	1077511	N50K	C	A	0 (0/13)	4 (2/56)	0 (0/98)	0 (0/19)	0 (0/32)	0 (0/85)
DHFR-TS	PvP01_05_v1	1077530	F57I	T	A	0 (0/13)	0 (0/56)	0 (0/98)	0 (0/19)	0 (0/32)	80 (68/85)
DHFR-TS	PvP01_05_v1	1077530	F57L	T	C	0 (0/13)	0 (0/56)	77 (75/98)	0 (0/19)	0 (0/32)	0 (0/85)
DHFR-TS	PvP01_05_v1	1077532	F57L	C	A	0 (0/13)	0 (0/56)	0 (0/98)	0 (0/19)	0 (0/32)	84 (71/85)
DHFR-TS	PvP01_05_v1	1077534	R58K	G	A	0 (0/13)	0 (0/56)	0 (0/98)	0 (0/19)	31 (10/32)	0 (0/85)
DHFR-TS	PvP01_05_v1	1077535	R58S	G	C	0 (0/13)	79 (44/56)	4 (4/98)	100 (19/19)	3 (1/32)	0 (0/85)
DHFR-TS	PvP01_05_v1	1077543	T61M	C	T	0 (0/13)	0 (0/56)	77 (75/98)	0 (0/19)	0 (0/32)	84 (71/85)
DHFR-TS	PvP01_05_v1	1077639	T98_N103del	GCGGTGGTGACAACACACA	G	0 (0/13)	60 (31/52)	0 (0/98)	0 (0/19)	0 (0/29)	15 (13/84)
DHFR-TS	PvP01_05_v1	1077656	H99N	C	A	0 (0/13)	5 (1/21)	0 (0/98)	0 (0/19)	0 (0/29)	0 (0/71)
DHFR-TS	PvP01_05_v1	1077657	H99R	A	G	0 (0/13)	5 (1/21)	0 (0/98)	0 (0/19)	0 (0/29)	0 (0/71)
DHFR-TS	PvP01_05_v1	1077711	N117T	A	C	0 (0/13)	2 (1/55)	76 (74/97)	0 (0/18)	0 (0/28)	84 (71/85)
DHFR-TS	PvP01_05_v1	1077711	N117S	A	G	0 (0/13)	0 (0/55)	2 (2/97)	100 (18/18)	4 (1/28)	0 (0/85)
DHFR-TS	PvP01_05_v1	1077878	I173L	A	C	15 (2/13)	0 (0/56)	0 (0/98)	0 (0/19)	3 (1/32)	0 (0/85)
DHFR-TS	PvP01_05_v1	1077957	A199V	C	T	0 (0/13)	0 (0/55)	2 (2/98)	0 (0/19)	0 (0/32)	0 (0/85)
DHFR-TS	PvP01_05_v1	1078468	K369N	A	T	0 (0/13)	0 (0/56)	0 (0/98)	0 (0/19)	0 (0/32)	1 (1/85)
MDR1	PvP01_10_v1	478955	K1393N	C	G	0 (0/12)	0 (0/56)	0 (0/98)	0 (0/19)	0 (0/32)	19 (16/85)
MDR1	PvP01_10_v1	479908	L1076F	G	A	100 (13/13)	96 (54/56)	0 (0/98)	95 (18/19)	94 (30/32)	51 (42/82)
MDR1	PvP01_10_v1	479910	Q1075P	T	G	0 (0/13)	0 (0/55)	0 (0/98)	0 (0/19)	0 (0/32)	1 (1/85)
MDR1	PvP01_10_v1	479911	Q1075K	G	T	0 (0/13)	0 (0/55)	0 (0/98)	0 (0/19)	0 (0/32)	1 (1/85)
MDR1	PvP01_10_v1	479926	F1070L	A	G	8 (1/13)	2 (1/55)	0 (0/98)	0 (0/19)	9 (3/32)	0 (0/85)
MDR1	PvP01_10_v1	480207	F976Y	A	T	100 (13/13)	96 (52/54)	0 (0/97)	95 (18/19)	94 (29/31)	84 (70/83)
MDR1	PvP01_10_v1	480261	M958T	A	G	8 (1/13)	2 (1/55)	0 (0/98)	5 (1/19)	3 (1/31)	0 (0/85)
MDR1	PvP01_10_v1	480412	L908M	G	T	23 (3/13)	7 (4/56)	0 (0/98)	95 (18/19)	0 (0/32)	0 (0/85)
MDR1	PvP01_10_v1	480552	A861E	G	T	8 (1/13)	0 (0/56)	0 (0/98)	0 (0/19)	0 (0/32)	7 (6/84)
MDR1	PvP01_10_v1	480601	L845F	G	A	0 (0/13)	0 (0/56)	1 (1/97)	0 (0/19)	0 (0/32)	5 (4/85)
MDR1	PvP01_10_v1	480846	A763V	G	A	0 (0/13)	0 (0/55)	0 (0/97)	0 (0/19)	0 (0/32)	6 (5/85)
MDR1	PvP01_10_v1	481042	S698G	T	C	100 (13/13)	100 (54/54)	0 (0/97)	100 (19/19)	100 (31/31)	0 (0/85)
MDR1	PvP01_10_v1	481595	S513R	A	T	0 (0/13)	0 (0/55)	0 (0/97)	0 (0/19)	0 (0/32)	33 (27/82)
MDR1	PvP01_10_v1	481636	D500N	C	T	54 (7/13)	4 (2/56)	0 (0/97)	0 (0/19)	0 (0/32)	0 (0/85)
MDR1	PvP01_10_v1	482473	V221L	C	A	0 (0/13)	82 (45/55)	0 (0/98)	0 (0/19)	10 (3/31)	0 (0/85)
MDR1	PvP01_10_v1	482493	G214D	C	T	0 (0/13)	0 (0/56)	0 (0/98)	0 (0/19)	3 (1/31)	0 (0/85)
MDR1	PvP01_10_v1	482577	L186W	A	C	0 (0/13)	0 (0/55)	0 (0/98)	0 (0/19)	3 (1/32)	0 (0/85)
AAT1	PvP01_11_v1	864037	R19G	C	G	0 (0/12)	0 (0/54)	0 (0/98)	0 (0/18)	0 (0/25)	6 (5/85)
AAT1	PvP01_11_v1	864038	R19L	G	T	42 (5/12)	17 (9/54)	0 (0/98)	6 (1/18)	80 (20/25)	0 (0/85)
AAT1	PvP01_11_v1	864055	S25P	T	C	36 (4/11)	24 (13/55)	54 (53/98)	6 (1/16)	79 (19/24)	34 (29/85)
AAT1	PvP01_11_v1	864103	G41S	G	A	0 (0/13)	0 (0/54)	2 (2/98)	0 (0/18)	0 (0/23)	40 (34/85)
AAT1	PvP01_11_v1	864197	S72N	G	A	0 (0/13)	4 (2/55)	0 (0/97)	0 (0/18)	0 (0/26)	0 (0/85)
AAT1	PvP01_11_v1	864203	L74P	T	C	0 (0/12)	0 (0/55)	0 (0/97)	0 (0/18)	0 (0/27)	1 (1/85)
AAT1	PvP01_11_v1	864272	A97V	C	T	0 (0/12)	0 (0/55)	0 (0/96)	0 (0/19)	0 (0/31)	1 (1/85)
AAT1	PvP01_11_v1	864355	C125G	T	G	100 (13/13)	100 (55/55)	98 (96/98)	100 (19/19)	100 (31/31)	92 (78/85)
AAT1	PvP01_11_v1	864407	C142F	G	T	0 (0/12)	0 (0/55)	0 (0/98)	0 (0/19)	0 (0/30)	1 (1/85)
AAT1	PvP01_11_v1	864428	E149G	A	G	0 (0/12)	0 (0/55)	1 (1/98)	0 (0/19)	0 (0/30)	1 (1/85)
AAT1	PvP01_11_v1	864479	N166S	A	G	0 (0/12)	0 (0/56)	0 (0/97)	0 (0/19)	0 (0/32)	1 (1/85)
AAT1	PvP01_11_v1	865453	F491L	T	C	0 (0/13)	0 (0/56)	0 (0/98)	0 (0/19)	0 (0/32)	1 (1/85)
AAT1	PvP01_11_v1	865535	A522_E526dup	ATCCGTTTGAGGCCCC	ATCCGTTTGAGGCCCCTCCGTTTGAGGCCCC	0 (0/13)	0 (0/56)	26 (24/93)	0 (0/19)	0 (0/32)	5 (4/85)
AAT1	PvP01_11_v1	865556	F525Y	T	A	0 (0/13)	0 (0/56)	0 (0/98)	0 (0/19)	0 (0/32)	2 (2/85)
Kelch13	PvP01_12_v1	484858	N25I	A	T	0 (0/13)	0 (0/56)	0 (0/97)	0 (0/19)	0 (0/32)	2 (2/85)
Kelch13	PvP01_12_v1	485235	K151Q	A	C	0 (0/13)	0 (0/54)	0 (0/98)	0 (0/19)	0 (0/31)	1 (1/85)
Kelch13	PvP01_12_v1	485314	S177T	G	C	0 (0/13)	2 (1/55)	0 (0/98)	0 (0/18)	0 (0/30)	0 (0/85)
Kelch13	PvP01_12_v1	485541	S253T	T	A	0 (0/11)	0 (0/56)	5 (5/98)	0 (0/19)	0 (0/26)	0 (0/84)
MDR2	PvP01_12_v1	2441608	V43L	G	C	100 (13/13)	100 (56/56)	68 (67/98)	100 (19/19)	100 (32/32)	39 (33/85)
MDR2	PvP01_12_v1	2441708	V76A	T	C	0 (0/13)	0 (0/55)	0 (0/98)	0 (0/19)	0 (0/32)	18 (15/85)
MDR2	PvP01_12_v1	2441773	L98V	C	G	0 (0/13)	0 (0/56)	2 (2/98)	0 (0/19)	0 (0/32)	0 (0/85)
MDR2	PvP01_12_v1	2441957	Y159F	A	T	15 (2/13)	0 (0/55)	0 (0/98)	0 (0/19)	0 (0/32)	0 (0/85)
MDR2	PvP01_12_v1	2441962	Y161H	T	C	0 (0/13)	0 (0/55)	3 (3/98)	0 (0/19)	0 (0/32)	0 (0/85)
MDR2	PvP01_12_v1	2442097	Q206K	C	A	0 (0/13)	0 (0/56)	0 (0/97)	0 (0/19)	0 (0/32)	1 (1/85)
MDR2	PvP01_12_v1	2442137	L219W	T	G	0 (0/13)	0 (0/56)	0 (0/98)	0 (0/19)	3 (1/32)	0 (0/85)
MDR2	PvP01_12_v1	2442300	K277del	CAAG	C	0 (0/11)	0 (0/56)	0 (0/97)	0 (0/19)	0 (0/27)	18 (15/85)
MDR2	PvP01_12_v1	2442333	K284N	G	T	0 (0/12)	0 (0/55)	0 (0/98)	0 (0/19)	0 (0/26)	1 (1/85)
MDR2	PvP01_12_v1	2442354	S291R	C	G	0 (0/12)	0 (0/55)	0 (0/98)	0 (0/19)	0 (0/25)	1 (1/85)
MDR2	PvP01_12_v1	2442357	S299_G308del	GAGTGGCGGTGGAAGTGGAAGCGGAAGTGGA	G	0 (0/12)	0 (0/55)	0 (0/96)	0 (0/19)	0 (0/25)	5 (4/84)
MDR2	PvP01_12_v1	2442365	G295D	G	A	0 (0/12)	0 (0/55)	1 (1/96)	0 (0/19)	0 (0/25)	0 (0/80)
MDR2	PvP01_12_v1	2442366	S303_G304insGSGS	TGGAAGTGGAAGC	TGGAAGTGGAAGCGGAAGTGGAAGC	0 (0/12)	0 (0/55)	3 (3/96)	0 (0/19)	0 (0/25)	0 (0/80)
MDR2	PvP01_12_v1	2442366	G300_S303del	TGGAAGTGGAAGC	T	0 (0/12)	0 (0/55)	0 (0/96)	0 (0/19)	0 (0/25)	2 (2/80)
MDR2	PvP01_12_v1	2442381	S303_G318del	AAGTGGAAGTGGCGGTGGAAGTGGCGGTGGCAGCGGAGGTAGCAGCGGG	A	0 (0/13)	0 (0/56)	1 (1/95)	0 (0/18)	0 (0/25)	0 (0/80)
MDR2	PvP01_12_v1	2442382	G310_S311insSGGG	AGTGGAAGTGGCG	AGTGGAAGTGGCGGTGGAAGTGGCG	0 (0/13)	0 (0/55)	3 (3/93)	11 (2/18)	0 (0/25)	1 (1/80)
MDR2	PvP01_12_v1	2442382	S307_G310del	AGTGGAAGTGGCG	A	0 (0/13)	0 (0/55)	0 (0/93)	0 (0/18)	0 (0/25)	2 (2/80)
MDR2	PvP01_12_v1	2442394	G305S	G	A	15 (2/13)	24 (13/55)	0 (0/95)	0 (0/19)	0 (0/25)	0 (0/83)
MDR2	PvP01_12_v1	2442436	S319G	A	G	0 (0/12)	0 (0/56)	2 (2/97)	0 (0/18)	0 (0/29)	0 (0/85)
MDR2	PvP01_12_v1	2442692	S404W	C	G	0 (0/13)	0 (0/55)	0 (0/98)	0 (0/19)	12 (4/32)	0 (0/85)
MDR2	PvP01_12_v1	2443022	Y514F	A	T	17 (2/12)	16 (9/56)	66 (63/96)	63 (12/19)	19 (6/32)	6 (5/85)
MDR2	PvP01_12_v1	2443024	L515V	C	G	0 (0/12)	0 (0/56)	35 (34/96)	0 (0/19)	0 (0/32)	0 (0/85)
MDR2	PvP01_12_v1	2443036	L519F	C	T	0 (0/11)	0 (0/56)	0 (0/96)	0 (0/19)	0 (0/32)	4 (3/85)
MDR2	PvP01_12_v1	2443288	A603T	G	A	0 (0/13)	0 (0/56)	1 (1/97)	0 (0/19)	0 (0/32)	0 (0/85)
MDR2	PvP01_12_v1	2444035	I852L	A	C	0 (0/12)	0 (0/55)	19 (19/98)	0 (0/19)	0 (0/32)	62 (53/85)
MDR2	PvP01_12_v1	2444393	P971R	C	G	0 (0/11)	0 (0/56)	0 (0/98)	0 (0/19)	0 (0/28)	6 (5/85)
MDR2	PvP01_12_v1	2444489	M1003T	T	C	0 (0/11)	0 (0/56)	0 (0/98)	0 (0/18)	0 (0/26)	1 (1/85)
MDR2	PvP01_12_v1	2444490	M1003I	G	A	0 (0/11)	0 (0/56)	1 (1/98)	0 (0/17)	0 (0/25)	0 (0/85)
MDR2	PvP01_12_v1	2444516	A1018_V1019insARSA	A	AGAGTGCAGCGAG	0 (0/11)	0 (0/55)	0 (0/98)	0 (0/17)	0 (0/24)	1 (1/85)
MDR2	PvP01_12_v1	2444529	R1016S	G	C	0 (0/11)	0 (0/54)	2 (2/98)	0 (0/17)	0 (0/25)	1 (1/85)
MDR2	PvP01_12_v1	2444594	S1038N	G	A	17 (2/12)	0 (0/53)	0 (0/98)	25 (4/16)	0 (0/23)	0 (0/85)
MDR2	PvP01_12_v1	2444674	H1068_A1073dup	GGCTCCGCCCATCTGAGCA	GGCTCCGCCCATCTGAGCAGCTCCGCCCATCTGAGCA	0 (0/12)	0 (0/53)	1 (1/97)	0 (0/18)	0 (0/28)	0 (0/85)
MDR2	PvP01_12_v1	2444683	S1072_S1077del	CATCTGAGCAGCTCCGCCA	C	0 (0/12)	0 (0/54)	0 (0/96)	0 (0/18)	0 (0/27)	5 (4/84)
MDR2	PvP01_12_v1	2444696	N1080_A1081insLSSFAN	CCGCCAATCTGAGCAGCTTCGCCAACGCGAGCGGCAT	CCGCCAATCTGAGCAGCTTCGCCAATCTGAGCAGCTTCGCCAACGCGAGCGGCAT	0 (0/12)	0 (0/54)	0 (0/98)	0 (0/18)	0 (0/26)	1 (1/80)
MDR2	PvP01_12_v1	2444696	L1075_N1086del	CCGCCAATCTGAGCAGCTTCGCCAACGCGAGCGGCAT	C	0 (0/12)	0 (0/54)	0 (0/98)	0 (0/18)	0 (0/26)	1 (1/80)
MDR2	PvP01_12_v1	2444723	I1084_G1089dup	C	CGAGCGGCATCGCCAACGT	0 (0/12)	0 (0/56)	1 (1/98)	0 (0/19)	0 (0/30)	0 (0/84)
MDR2	PvP01_12_v1	2444801	A1120_K1121insNVSSAYGGA	TCTACGGGGGTGCCAATGTGAGCAGCGC	TCTACGGGGGTGCCAATGTGAGCAGCGCCTACGGGGGTGCCAATGTGAGCAGCGC	0 (0/12)	0 (0/55)	0 (0/98)	0 (0/18)	0 (0/30)	1 (1/85)
MDR2	PvP01_12_v1	2444801	N1112_A1120del	TCTACGGGGGTGCCAATGTGAGCAGCGC	T	0 (0/12)	0 (0/55)	2 (2/98)	0 (0/18)	0 (0/30)	0 (0/85)
MDR2	PvP01_12_v1	2444966	S1162N	G	A	8 (1/12)	0 (0/56)	0 (0/98)	0 (0/19)	0 (0/28)	0 (0/85)
MDR2	PvP01_12_v1	2444984	A1168V	C	T	0 (0/12)	0 (0/56)	0 (0/98)	0 (0/19)	0 (0/28)	9 (8/85)
MDR2	PvP01_12_v1	2444986	R1169fs	C	CA	0 (0/11)	0 (0/56)	0 (0/98)	0 (0/19)	0 (0/28)	8 (7/85)
MDR2	PvP01_12_v1	2444989	G1170fs	G	GT	0 (0/11)	0 (0/56)	0 (0/98)	0 (0/19)	0 (0/28)	8 (7/85)
MDR2	PvP01_12_v1	2444991	G1171fs	G	GCAGACAAAGTGAGCGT	0 (0/11)	0 (0/56)	0 (0/98)	0 (0/19)	0 (0/28)	8 (7/85)
MDR2	PvP01_12_v1	2444994	V1173_S1183del	GAGTGTGCAGAGTGGCAGACAAAGTGAGCGTGGT	G	0 (0/11)	0 (0/56)	0 (0/97)	0 (0/19)	0 (0/28)	2 (2/85)
MDR2	PvP01_12_v1	2444999	V1173A	TGCAGAGTGGCAGACAAAGTGAGCGTGGTAGTGC	CGCAGAGTGGCAGACAAAGTGAGCGTGGTAGTGC	0 (0/10)	0 (0/50)	0 (0/94)	0 (0/16)	0 (0/27)	9 (7/82)
MDR2	PvP01_12_v1	2444999	V1173_Q1174insHSGRQSERGSA	TGCAGAGTGGCAGACAAAGTGAGCGTGGTAGTGC	TGCATAGTGGCAGACAAAGTGAGCGTGGTAGTGCGCAGAGTGGCAGACAAAGTGAGCGTGGTAGTGC	10 (1/10)	4 (2/50)	0 (0/94)	6 (1/16)	22 (6/27)	0 (0/82)
MDR2	PvP01_12_v1	2444999	G1193_S1194insSAQSGRQSERG	TGCAGAGTGGCAGACAAAGTGAGCGTGGTAGTGC	TGCAGAGTGGCAGACAAAGTGAGCGTGGTAGTGCGCAGAGTGGCAGACAAAGTGAGCGTGGTAGTGC	60 (6/10)	70 (35/50)	82 (77/94)	56 (9/16)	30 (8/27)	67 (55/82)
MDR2	PvP01_12_v1	2444999	G1193_S1194insSAQSGRQSERGSAQSGRQSERG	TGCAGAGTGGCAGACAAAGTGAGCGTGGTAGTGC	TGCAGAGTGGCAGACAAAGTGAGCGTGGTAGTGCGCAGAGTGGCAGACAAAGTGAGCGTGGTAGTGCGCAGAGTGGCAGACAAAGTGAGCGTGGTAGTGC	0 (0/10)	0 (0/50)	1 (1/94)	0 (0/16)	0 (0/27)	1 (1/82)
MDR2	PvP01_12_v1	2444999	S1183_G1193del	TGCAGAGTGGCAGACAAAGTGAGCGTGGTAGTGC	T	0 (0/10)	0 (0/50)	0 (0/94)	0 (0/16)	4 (1/27)	0 (0/82)
MDR2	PvP01_12_v1	2445003	Q1174H	G	T	0 (0/11)	2 (1/54)	0 (0/98)	0 (0/17)	0 (0/23)	0 (0/83)
MDR2	PvP01_12_v1	2445027	Q1185_A1195dup	T	TAGTGCGCAGAGTGGCAGACAAAGTGAGCGTGGA	0 (0/12)	0 (0/56)	2 (2/98)	0 (0/19)	0 (0/31)	0 (0/83)
MDR2	PvP01_12_v1	2445036	G1198_R1199insRQSERGSAPSG	G	GAGTGGCAGACAAAGTGAGCGTGGAAGTGCGCCC	0 (0/12)	0 (0/56)	0 (0/98)	0 (0/19)	0 (0/31)	2 (2/85)
MDR2	PvP01_12_v1	2445102	R1214_Q1215insQSGR	G	GAGTGGCAGGCAA	0 (0/12)	0 (0/55)	0 (0/98)	0 (0/19)	0 (0/29)	13 (11/84)
MDR2	PvP01_12_v1	2445106	G1209S	G	A	0 (0/12)	0 (0/54)	0 (0/98)	0 (0/19)	24 (7/29)	0 (0/85)
MDR2	PvP01_12_v1	2445136	A1219T	G	A	0 (0/12)	0 (0/55)	8 (8/98)	0 (0/19)	0 (0/28)	0 (0/85)
MDR2	PvP01_12_v1	2445182	S1234L	C	T	0 (0/12)	0 (0/56)	8 (8/98)	0 (0/19)	0 (0/31)	0 (0/85)
MDR2	PvP01_12_v1	2445242	A1254E	C	A	0 (0/13)	0 (0/56)	0 (0/98)	0 (0/19)	0 (0/32)	1 (1/85)
MDR2	PvP01_12_v1	2445247	G1256S	GGTGGGGATGCTCATGTGGAGGGAGCAATTGATGAAGAAGCTCATGTGGAGGGAGAGATTAGTGAGGATGCTCATGTGGAGGGAGAGATTA	AGTGGGGATGCTCATGTGGAGGGAGCAATTGATGAAGAAGCTCATGTGGAGGGAGAGATTAGTGAGGATGCTCATGTGGAGGGAGAGATTA	0 (0/13)	0 (0/56)	0 (0/98)	0 (0/19)	0 (0/32)	2 (2/85)
MDR2	PvP01_12_v1	2445255	A1264_G1273dup	TGCTCATGTGGAGGGAGCAATTGATGAAGAA	TGCTCATGTGGAGGGAGCAATTGATGAAGAAGCTCATGTGGAGGGAGCAATTGATGAAGAA	0 (0/13)	0 (0/56)	0 (0/98)	0 (0/19)	0 (0/31)	2 (2/85)
MDR2	PvP01_12_v1	2445285	E1282_V1291dup	AGCTCATGTGGAGGGAGAGATTAGTGAGGAT	AGCTCATGTGGAGGGAGAGATTAGTGAGGATGCTCATGTGGAGGGAGAGATTAGTGAGGAT	0 (0/13)	0 (0/56)	0 (0/97)	0 (0/19)	0 (0/32)	14 (12/85)
MDR2	PvP01_12_v1	2445285	E1282_V1291del	AGCTCATGTGGAGGGAGAGATTAGTGAGGAT	A	0 (0/13)	0 (0/56)	2 (2/97)	0 (0/19)	0 (0/32)	2 (2/85)
MDR2	PvP01_12_v1	2445289	H1270N	C	A	0 (0/13)	0 (0/56)	1 (1/96)	0 (0/19)	0 (0/32)	0 (0/83)
MDR2	PvP01_12_v1	2445418	S1313G	A	G	0 (0/13)	0 (0/55)	0 (0/97)	0 (0/19)	0 (0/32)	1 (1/85)
MDR2	PvP01_12_v1	2445472	I1334_H1341del	AGCGAGCATATTACGGTAGGCCGGG	A	15 (2/13)	0 (0/56)	0 (0/98)	0 (0/19)	0 (0/32)	0 (0/85)
MDR2	PvP01_12_v1	2445514	A1345T	G	A	0 (0/13)	0 (0/56)	0 (0/98)	0 (0/19)	0 (0/31)	1 (1/85)
MDR2	PvP01_12_v1	2445518	L1346Q	T	A	0 (0/13)	0 (0/54)	0 (0/98)	0 (0/19)	0 (0/31)	1 (1/85)
MDR2	PvP01_12_v1	2445764	G1428A	G	C	0 (0/12)	0 (0/56)	16 (16/97)	0 (0/19)	0 (0/32)	7 (6/84)
MDR2	PvP01_12_v1	2445816	D1447_N1452del	CAACGATCCGACGGCAGCTAACGAGCCGACGGCAGCTAACGAGCCGACGGCAGCTAACGAGCCGACGGCAGCTAACGAGCCGACGGTAGCTAACGAGCTGACGACTGCT	CAACGAGCCGACGGCAGCTAACGAGCCGACGGCAGCTAACGAGCCGACGGCAGCTAACGAGCCGACGGTAGCTAACGAGCTGACGACTGCT	0 (0/12)	0 (0/53)	6 (6/94)	0 (0/19)	0 (0/32)	1 (1/83)
MDR2	PvP01_12_v1	2445816	D1447_N1458del	CAACGATCCGACGGCAGCTAACGAGCCGACGGCAGCTAACGAGCCGACGGCAGCTAACGAGCCGACGGCAGCTAACGAGCCGACGGTAGCTAACGAGCTGACGACTGCT	CAACGAGCCGACGGCAGCTAACGAGCCGACGGCAGCTAACGAGCCGACGGTAGCTAACGAGCTGACGACTGCT	0 (0/12)	0 (0/53)	0 (0/94)	0 (0/19)	0 (0/32)	4 (3/83)
MDR2	PvP01_12_v1	2445816	D1447_N1464del	CAACGATCCGACGGCAGCTAACGAGCCGACGGCAGCTAACGAGCCGACGGCAGCTAACGAGCCGACGGCAGCTAACGAGCCGACGGTAGCTAACGAGCTGACGACTGCT	CAACGAGCCGACGGCAGCTAACGAGCCGACGGTAGCTAACGAGCTGACGACTGCT	0 (0/12)	0 (0/53)	0 (0/94)	0 (0/19)	0 (0/32)	6 (5/83)
MDR2	PvP01_12_v1	2445816	D1447_N1470del	CAACGATCCGACGGCAGCTAACGAGCCGACGGCAGCTAACGAGCCGACGGCAGCTAACGAGCCGACGGCAGCTAACGAGCCGACGGTAGCTAACGAGCTGACGACTGCT	CAACGAGCCGACGGTAGCTAACGAGCTGACGACTGCT	0 (0/12)	0 (0/53)	1 (1/94)	0 (0/19)	0 (0/32)	0 (0/83)
MDR2	PvP01_12_v1	2445816	D1447_N1476del	CAACGATCCGACGGCAGCTAACGAGCCGACGGCAGCTAACGAGCCGACGGCAGCTAACGAGCCGACGGCAGCTAACGAGCCGACGGTAGCTAACGAGCTGACGACTGCT	CAACGAGCTGACGACTGCT	0 (0/12)	0 (0/53)	0 (0/94)	0 (0/19)	0 (0/32)	1 (1/83)
MDR2	PvP01_12_v1	2445817	N1446H	A	C	0 (0/12)	0 (0/53)	1 (1/87)	0 (0/19)	0 (0/32)	0 (0/73)
MDR2	PvP01_12_v1	2445820	D1447fs	GATCCGACGGC	G	0 (0/12)	4 (2/52)	0 (0/85)	0 (0/19)	0 (0/32)	0 (0/73)
MDR2	PvP01_12_v1	2445822	D1447E	TCCGACGGCAGCTAACGAGCCGACGGCAGCTAACGAGCCGACGGCAGCTAACGAGCCGACGGCAGCTAACGAG	GCCGACGGCAGCTAACGAGCCGACGGCAGCTAACGAGCCGACGGCAGCTAACGAGCCGACGGCAGCTAACGAG	0 (0/11)	0 (0/43)	1 (1/83)	0 (0/14)	0 (0/31)	6 (4/66)
MDR2	PvP01_12_v1	2445822	A1450_T1473del	TCCGACGGCAGCTAACGAGCCGACGGCAGCTAACGAGCCGACGGCAGCTAACGAGCCGACGGCAGCTAACGAG	T	18 (2/11)	0 (0/43)	0 (0/83)	0 (0/14)	0 (0/31)	0 (0/66)
MDR2	PvP01_12_v1	2445822	A1456_T1473del	TCCGACGGCAGCTAACGAGCCGACGGCAGCTAACGAGCCGACGGCAGCTAACGAGCCGACGGCAGCTAACGAG	TCCGACGGCAGCTAACGAG	0 (0/11)	0 (0/43)	0 (0/83)	0 (0/14)	0 (0/31)	0 (0/66)
MDR2	PvP01_12_v1	2445822	A1462_T1473del	TCCGACGGCAGCTAACGAGCCGACGGCAGCTAACGAGCCGACGGCAGCTAACGAGCCGACGGCAGCTAACGAG	TCCGACGGCAGCTAACGAGCCGACGGCAGCTAACGAG	0 (0/11)	2 (1/43)	12 (10/83)	0 (0/14)	0 (0/31)	3 (2/66)
MDR2	PvP01_12_v1	2445829	A1450S	GCAGC	TCAGC	0 (0/8)	0 (0/42)	0 (0/76)	0 (0/14)	0 (0/31)	1 (1/71)
MDR2	PvP01_12_v1	2445830	A1450V	CAGCTAACGAGCCGACGGCAGCTAACGAGCCGACGGCAGCTAACGAGCCGACGGCAGCTAACGAGCCGACGGT	TAGCTAACGAGCCGACGGCAGCTAACGAGCCGACGGCAGCTAACGAGCCGACGGCAGCTAACGAGCCGACGGT	29 (2/7)	15 (7/46)	1 (1/74)	0 (0/19)	17 (5/30)	3 (2/69)
MDR2	PvP01_12_v1	2445830	P1454_E1477del	CAGCTAACGAGCCGACGGCAGCTAACGAGCCGACGGCAGCTAACGAGCCGACGGCAGCTAACGAGCCGACGGT	C	0 (0/7)	0 (0/46)	0 (0/74)	11 (2/19)	0 (0/30)	0 (0/69)
MDR2	PvP01_12_v1	2445834	N1452fs	TAACGAGCCGACGGCAGCTAACGAGCCGACGGCAGCTAACGAGCCGACGGC	TGACGGCAGCTAACGAGCCGACGGCAGCTAACGAGCCGACGGC	0 (0/8)	2 (1/49)	0 (0/77)	0 (0/17)	0 (0/31)	0 (0/72)
MDR2	PvP01_12_v1	2445835	N1452D	A	G	0 (0/8)	2 (1/48)	0 (0/82)	0 (0/17)	0 (0/31)	0 (0/74)
MDR2	PvP01_12_v1	2445839	E1453fs	AGCCGACGGCAGC	AC	0 (0/8)	2 (1/48)	0 (0/80)	0 (0/17)	0 (0/31)	0 (0/74)
MDR2	PvP01_12_v1	2445842	P1454L	C	T	14 (1/7)	17 (7/41)	5 (4/73)	27 (3/11)	0 (0/32)	1 (1/69)
MDR2	PvP01_12_v1	2445846	A1456fs	GGC	G	0 (0/9)	0 (0/48)	0 (0/79)	19 (3/16)	0 (0/32)	0 (0/72)
MDR2	PvP01_12_v1	2445847	A1456fs	GCAGC	G	0 (0/9)	0 (0/44)	3 (2/74)	0 (0/7)	0 (0/32)	4 (3/71)
MDR2	PvP01_12_v1	2445847	A1456T	GCAGC	ACAGC	0 (0/9)	2 (1/44)	5 (4/74)	0 (0/7)	0 (0/32)	0 (0/71)
MDR2	PvP01_12_v1	2445848	A1456V	CAGCTAACGAGCCGACGGCAGCTAACGAGCCGACGGCAGCTAACGAGCCGACGGT	TAGCTAACGAGCCGACGGCAGCTAACGAGCCGACGGCAGCTAACGAGCCGACGGT	11 (1/9)	25 (11/44)	6 (4/69)	30 (3/10)	32 (8/25)	13 (8/61)
MDR2	PvP01_12_v1	2445848	T1461_A1462insVANEPT	CAGCTAACGAGCCGACGGCAGCTAACGAGCCGACGGCAGCTAACGAGCCGACGGT	CAGCTAACGAGCCGACGGTAGCTAACGAGCCGACGGCAGCTAACGAGCCGACGGCAGCTAACGAGCCGACGGT	0 (0/9)	0 (0/44)	3 (2/69)	0 (0/10)	0 (0/25)	0 (0/61)
MDR2	PvP01_12_v1	2445848	P1460_E1477del	CAGCTAACGAGCCGACGGCAGCTAACGAGCCGACGGCAGCTAACGAGCCGACGGT	C	0 (0/9)	0 (0/44)	12 (8/69)	0 (0/10)	0 (0/25)	2 (1/61)
MDR2	PvP01_12_v1	2445849	A1457fs	AGC	AC	0 (0/9)	0 (0/43)	0 (0/62)	27 (3/11)	0 (0/30)	0 (0/65)
MDR2	PvP01_12_v1	2445852	N1458fs	TAACGAGCCGACGGCAGCTAACGAGCCGACGGCAGCTAACGAGCCGACGGTA	TAGCTAACGAGCCGACGGCAGCTAACGAGCCGACGGTA	0 (0/9)	0 (0/49)	1 (1/69)	0 (0/14)	0 (0/31)	0 (0/73)
MDR2	PvP01_12_v1	2445852	N1458fs	TAACGAGCCGACGGCAGCTAACGAGCCGACGGCAGCTAACGAGCCGACGGTA	TAGCTAACGAGCCGACGGTA	0 (0/9)	0 (0/49)	0 (0/69)	0 (0/14)	0 (0/31)	4 (3/73)
MDR2	PvP01_12_v1	2445852	N1458_V1474del	TAACGAGCCGACGGCAGCTAACGAGCCGACGGCAGCTAACGAGCCGACGGTA	T	0 (0/9)	2 (1/49)	0 (0/69)	21 (3/14)	0 (0/31)	0 (0/73)
MDR2	PvP01_12_v1	2445853	N1458fs	AACGAGCCGACGGCAGCTAACGAGCCGACGGCAGCTAACGAGCCGACGGTAGCTAACGAGCTGACGACTGCTAACGAGCTGACGACTGCTAACGAGCTGACGACT	AGCTAACGAGCTGACGACT	0 (0/9)	0 (0/48)	1 (1/68)	0 (0/11)	0 (0/31)	0 (0/73)
MDR2	PvP01_12_v1	2445860	P1460L	C	T	71 (5/7)	72 (29/40)	44 (30/68)	60 (3/5)	48 (12/25)	8 (5/62)
MDR2	PvP01_12_v1	2445864	A1462fs	GGCA	GA	0 (0/9)	3 (1/34)	3 (2/68)	0 (0/7)	8 (2/25)	1 (1/68)
MDR2	PvP01_12_v1	2445865	A1462fs	GCAGC	G	0 (0/8)	0 (0/32)	1 (1/67)	0 (0/7)	0 (0/26)	2 (1/61)
MDR2	PvP01_12_v1	2445865	A1462T	GCAGC	ACAGC	38 (3/8)	31 (10/32)	42 (28/67)	0 (0/7)	38 (10/26)	7 (4/61)
MDR2	PvP01_12_v1	2445866	A1462V	CAGCTAACGAGCCGACGGCAGCTAACGAGCCGACGGT	TAGCTAACGAGCCGACGGCAGCTAACGAGCCGACGGT	0 (0/6)	6 (2/33)	14 (7/51)	0 (0/3)	0 (0/13)	39 (15/38)
MDR2	PvP01_12_v1	2445866	P1466_E1477del	CAGCTAACGAGCCGACGGCAGCTAACGAGCCGACGGT	C	0 (0/6)	21 (7/33)	0 (0/51)	0 (0/3)	0 (0/13)	0 (0/38)
MDR2	PvP01_12_v1	2445867	A1463fs	AGCTAACGAGCCGACGGCAGCTAACGAGCCGACGGTAGCTAACGAGCTGACGACTGCTAACGAGCTGACGACTGCTAACGAGCTGACGACT	ACTAACGAGCCGACGGCAGCTAACGAGCCGACGGTAGCTAACGAGCTGACGACTGCTAACGAGCTGACGACTGCTAACGAGCTGACGACT	0 (0/8)	4 (1/26)	3 (2/67)	0 (0/7)	7 (2/27)	2 (1/63)
MDR2	PvP01_12_v1	2445867	P1466_E1495del	AGCTAACGAGCCGACGGCAGCTAACGAGCCGACGGTAGCTAACGAGCTGACGACTGCTAACGAGCTGACGACTGCTAACGAGCTGACGACT	A	0 (0/8)	0 (0/26)	1 (1/67)	0 (0/7)	0 (0/27)	0 (0/63)
MDR2	PvP01_12_v1	2445870	N1464_A1468del	TAACGAGCCGACGGCAGCTAACGAGCCGACGGTA	TGCTAACGAGCCGACGGTA	0 (0/11)	0 (0/28)	3 (2/73)	0 (0/9)	0 (0/22)	1 (1/74)
MDR2	PvP01_12_v1	2445870	N1464_V1474del	TAACGAGCCGACGGCAGCTAACGAGCCGACGGTA	T	0 (0/11)	4 (1/28)	0 (0/73)	0 (0/9)	5 (1/22)	0 (0/74)
MDR2	PvP01_12_v1	2445871	N1464fs	AACGAGCCGACGGCAGCTAACGAGCCGACGGTAGCTAACGAGCTGACGACTGCTAACGAGCTGACGACTGCTAACGAGCTGACGACT	AGCTAACGAGCTGACGACTGCTAACGAGCTGACGACT	0 (0/10)	0 (0/28)	0 (0/72)	0 (0/9)	0 (0/29)	1 (1/76)
MDR2	PvP01_12_v1	2445871	N1464fs	AACGAGCCGACGGCAGCTAACGAGCCGACGGTAGCTAACGAGCTGACGACTGCTAACGAGCTGACGACTGCTAACGAGCTGACGACT	A	0 (0/10)	0 (0/28)	1 (1/72)	0 (0/9)	0 (0/29)	0 (0/76)
MDR2	PvP01_12_v1	2445878	P1466L	CGACGGCAGCTAACGAGCCGACGGTAGCTAACGAGCTGACGACTGCTAACGAGCTGACGACTGCTAACGAGCT	TGACGGCAGCTAACGAGCCGACGGTAGCTAACGAGCTGACGACTGCTAACGAGCTGACGACTGCTAACGAGCT	38 (3/8)	73 (11/15)	47 (29/62)	0 (0/1)	70 (14/20)	8 (4/52)
MDR2	PvP01_12_v1	2445882	A1468fs	GGCA	GA	0 (0/9)	23 (6/26)	34 (23/67)	0 (0/8)	16 (4/25)	0 (0/73)
MDR2	PvP01_12_v1	2445883	A1468T	G	A	17 (1/6)	30 (3/10)	15 (6/41)	0 (0/11)	42 (5/12)	2 (1/57)
MDR2	PvP01_12_v1	2445884	A1468V	CAGCTAACGAGCCGACGGT	TAGCTAACGAGCCGACGGT	25 (2/8)	0 (0/19)	5 (2/40)	0 (0/7)	0 (0/12)	24 (14/58)
MDR2	PvP01_12_v1	2445884	P1472_E1477del	CAGCTAACGAGCCGACGGT	C	0 (0/8)	0 (0/19)	0 (0/40)	0 (0/7)	0 (0/12)	5 (3/58)
MDR2	PvP01_12_v1	2445885	A1469fs	AGCTAACGAGCCGACGGTAGCTAACGAGCTGACGACTGCTAACGAGCTGACGACTGCTAACGAGCTGACGACT	ACTAACGAGCCGACGGTAGCTAACGAGCTGACGACTGCTAACGAGCTGACGACTGCTAACGAGCTGACGACT	0 (0/6)	35 (6/17)	36 (23/64)	0 (0/7)	24 (4/17)	0 (0/56)
MDR2	PvP01_12_v1	2445885	P1472_E1489del	AGCTAACGAGCCGACGGTAGCTAACGAGCTGACGACTGCTAACGAGCTGACGACTGCTAACGAGCTGACGACT	AGCTAACGAGCTGACGACT	0 (0/6)	0 (0/17)	0 (0/64)	0 (0/7)	0 (0/17)	2 (1/56)
MDR2	PvP01_12_v1	2445885	P1472_E1495del	AGCTAACGAGCCGACGGTAGCTAACGAGCTGACGACTGCTAACGAGCTGACGACTGCTAACGAGCTGACGACT	A	0 (0/6)	0 (0/17)	2 (1/64)	0 (0/7)	0 (0/17)	0 (0/56)
MDR2	PvP01_12_v1	2445888	N1470_V1474del	TAACGAGCCGACGGTA	T	0 (0/8)	22 (6/27)	32 (23/72)	0 (0/9)	12 (3/24)	0 (0/74)
MDR2	PvP01_12_v1	2445895	P1472delinsLT	C	CTGA	0 (0/10)	5 (1/20)	4 (2/50)	0 (0/9)	0 (0/20)	0 (0/71)
MDR2	PvP01_12_v1	2445896	P1472L	CGACGG	TGACGG	50 (3/6)	20 (1/5)	10 (4/40)	20 (1/5)	56 (5/9)	5 (3/62)
MDR2	PvP01_12_v1	2445898	T1473A	A	G	0 (0/11)	0 (0/20)	0 (0/52)	0 (0/9)	0 (0/25)	3 (2/74)
MDR2	PvP01_12_v1	2445899	V1474fs	C	CT	0 (0/11)	0 (0/20)	4 (2/51)	0 (0/9)	0 (0/24)	0 (0/72)
MDR2	PvP01_12_v1	2445899	V1474fs	C	CTGCCAACGAGCTGACGACT	0 (0/11)	5 (1/20)	0 (0/51)	0 (0/9)	0 (0/24)	0 (0/72)
MDR2	PvP01_12_v1	2445900	V1474fs	GGT	G	33 (3/9)	8 (1/13)	6 (3/50)	12 (1/8)	33 (5/15)	2 (1/65)
MDR2	PvP01_12_v1	2445901	V1474L	GTAGCTAACGAGCTGACGACTGCTAACGAGCTGACGA	CTAGCTAACGAGCTGACGACTGCTAACGAGCTGACGA	0 (0/4)	0 (0/5)	6 (2/34)	0 (0/5)	0 (0/2)	0 (0/58)
MDR2	PvP01_12_v1	2445902	V1474A	T	C	0 (0/3)	0 (0/3)	0 (0/34)	0 (0/5)	0 (0/2)	3 (2/60)
MDR2	PvP01_12_v1	2445903	A1475fs	AGCTAACGAGCTGACGACTGCTAACGAGCTGACGACT	AACGAGCTGACGACTGCTAACGAGCTGACGACTGCTAACGAGCTGACGACT	0 (0/6)	0 (0/13)	7 (3/41)	0 (0/6)	0 (0/8)	0 (0/56)
MDR2	PvP01_12_v1	2445903	A1475fs	AGCTAACGAGCTGACGACTGCTAACGAGCTGACGACT	ACTGCTAACGAGCTGACGACTGCTAACGAGCTGACGACT	50 (3/6)	8 (1/13)	7 (3/41)	17 (1/6)	62 (5/8)	4 (2/56)
MDR2	PvP01_12_v1	2445903	L1496_T1497insTTANEL	AGCTAACGAGCTGACGACTGCTAACGAGCTGACGACT	AGCTAACGAGCTGACGACTGCTAACGAGCTGACGACTGCTAACGAGCTGACGACT	0 (0/6)	0 (0/13)	0 (0/41)	0 (0/6)	0 (0/8)	2 (1/56)
MDR2	PvP01_12_v1	2445903	T1485_L1496del	AGCTAACGAGCTGACGACTGCTAACGAGCTGACGACT	A	0 (0/6)	0 (0/13)	7 (3/41)	0 (0/6)	0 (0/8)	7 (4/56)
MDR2	PvP01_12_v1	2445903	T1491_L1496del	AGCTAACGAGCTGACGACTGCTAACGAGCTGACGACT	AGCTAACGAGCTGACGACT	0 (0/6)	0 (0/13)	2 (1/41)	0 (0/6)	0 (0/8)	5 (3/56)
MDR2	PvP01_12_v1	2445914	L1478P	T	C	0 (0/12)	0 (0/55)	2 (2/84)	0 (0/19)	0 (0/32)	0 (0/66)
MDR2	PvP01_12_v1	2445919	T1480A	ACT	GCT	17 (2/12)	0 (0/55)	1 (1/83)	0 (0/19)	0 (0/32)	5 (3/64)
MDR2	PvP01_12_v1	2445921	L1484_E1501del	TGCTAACGAGCTGACGACTGCTAACGAGCTGACGACTGCTAACGAGCTTACCACG	T	0 (0/12)	0 (0/55)	0 (0/84)	0 (0/19)	0 (0/32)	2 (1/64)
MDR2	PvP01_12_v1	2445932	L1484P	T	C	0 (0/13)	0 (0/55)	1 (1/84)	0 (0/19)	0 (0/32)	1 (1/72)
MDR2	PvP01_12_v1	2445936	T1486fs	G	GGT	0 (0/13)	0 (0/55)	1 (1/86)	0 (0/19)	0 (0/32)	0 (0/70)
MDR2	PvP01_12_v1	2445937	T1486fs	ACT	A	0 (0/13)	0 (0/55)	1 (1/83)	0 (0/19)	0 (0/32)	0 (0/72)
MDR2	PvP01_12_v1	2445937	T1486A	ACT	GCT	0 (0/13)	0 (0/55)	0 (0/83)	0 (0/19)	0 (0/32)	1 (1/72)
MDR2	PvP01_12_v1	2445942	L1490_E1507del	TAACGAGCTGACGACTGCTAACGAGCTTACCACGGCTAACGAACCCACCACCGCC	T	0 (0/13)	0 (0/55)	1 (1/92)	0 (0/19)	0 (0/32)	0 (0/81)
MDR2	PvP01_12_v1	2445947	L1490fs	AGCTG	A	0 (0/13)	0 (0/55)	0 (0/92)	0 (0/19)	0 (0/32)	1 (1/80)
MDR2	PvP01_12_v1	2445949	L1490_T1491delinsP	CTGACGA	CCGA	0 (0/13)	0 (0/55)	1 (1/92)	0 (0/19)	0 (0/32)	0 (0/79)
MDR2	PvP01_12_v1	2445953	T1492fs	CGACTGCTAACGAGCT	CCTGCTAACGAGCT	0 (0/13)	0 (0/55)	0 (0/92)	0 (0/19)	0 (0/32)	1 (1/80)
MDR2	PvP01_12_v1	2445953	T1492_L1496del	CGACTGCTAACGAGCT	C	0 (0/13)	0 (0/55)	1 (1/92)	0 (0/19)	0 (0/32)	0 (0/80)
MDR2	PvP01_12_v1	2445956	A1493fs	CTG	C	0 (0/13)	0 (0/55)	0 (0/89)	0 (0/19)	0 (0/32)	1 (1/80)
MDR2	PvP01_12_v1	2445959	N1494fs	CTAACGAGCTT	C	0 (0/13)	0 (0/54)	0 (0/94)	0 (0/19)	0 (0/32)	1 (1/80)
MDR2	PvP01_12_v1	2445968	L1496P	TTACCACGGCTAACGAACCCACCACCGCCAACGAGCC	CTACCACGGCTAACGAACCCACCACCGCCAACGAGCC	0 (0/12)	18 (9/51)	0 (0/94)	0 (0/3)	8 (2/24)	4 (3/71)
MDR2	PvP01_12_v1	2445968	L1496R	TTACCACGGCTAACGAACCCACCACCGCCAACGAGCC	GTACCACGGCTAACGAACCCACCACCGCCAACGAGCC	0 (0/12)	0 (0/51)	0 (0/94)	0 (0/3)	0 (0/24)	1 (1/71)
MDR2	PvP01_12_v1	2445968	L1496_T1497insTTANEP	TTACCACGGCTAACGAACCCACCACCGCCAACGAGCC	TGACGACTGCTAACGAGCCTACCACGGCTAACGAACCCACCACCGCCAACGAGCC	0 (0/12)	2 (1/51)	0 (0/94)	0 (0/3)	0 (0/24)	0 (0/71)
MDR2	PvP01_12_v1	2445969	T1504_A1505insANEPTT	TACCACGGCTAACGAACCCACCACCGCCAACGAGCCTACCACCGCCAACGAACCC	TACCACGGCTAACGAACCCACCACGGCTAACGAACCCACCACCGCCAACGAGCCTACCACCGCCAACGAACCC	12 (1/8)	0 (0/37)	0 (0/89)	0 (0/3)	0 (0/21)	0 (0/64)
MDR2	PvP01_12_v1	2445978	P1502_E1507del	TAACGAACCCACCACCGCCAACGAGCCTACCACCGCCAACGAACCCACCACCGCCAACGAACCCACCACCGCCAACGAACCC	TAACGAGCCTACCACCGCCAACGAACCCACCACCGCCAACGAACCCACCACCGCCAACGAACCC	0 (0/12)	5 (2/39)	0 (0/93)	0 (0/2)	0 (0/22)	1 (1/68)
MDR2	PvP01_12_v1	2445978	P1508_E1525del	TAACGAACCCACCACCGCCAACGAGCCTACCACCGCCAACGAACCCACCACCGCCAACGAACCCACCACCGCCAACGAACCC	TAACGAACCCACCACCGCCAACGAACCC	0 (0/12)	3 (1/39)	1 (1/93)	0 (0/2)	0 (0/22)	0 (0/68)
MDR2	PvP01_12_v1	2445983	P1502fs	AACCCACCACC	AGCTGACCCACCACC	0 (0/13)	0 (0/43)	0 (0/90)	0 (0/19)	3 (1/31)	0 (0/75)
MDR2	PvP01_12_v1	2445985	P1502fs	C	CGACTGCTAACGAGCTTA	0 (0/13)	0 (0/49)	0 (0/92)	0 (0/19)	3 (1/31)	0 (0/77)
MDR2	PvP01_12_v1	2445986	P1502L	C	T	8 (1/13)	0 (0/44)	0 (0/91)	0 (0/15)	15 (4/27)	0 (0/69)
MDR2	PvP01_12_v1	2445987	T1503fs	CACCACCGCCAACGAGCCT	CTAACGAGCTTACCACCGCCAACGAGCCT	0 (0/11)	0 (0/37)	2 (2/90)	0 (0/15)	0 (0/27)	0 (0/69)
MDR2	PvP01_12_v1	2445987	P1508_E1513del	CACCACCGCCAACGAGCCT	C	9 (1/11)	3 (1/37)	0 (0/90)	0 (0/15)	0 (0/27)	3 (2/69)
MDR2	PvP01_12_v1	2445989	T1504fs	C	CGG	0 (0/11)	0 (0/45)	0 (0/90)	0 (0/19)	3 (1/32)	0 (0/73)
MDR2	PvP01_12_v1	2445990	T1504fs	C	CTAACGAGCTGACG	0 (0/10)	0 (0/40)	0 (0/89)	0 (0/15)	4 (1/28)	0 (0/67)
MDR2	PvP01_12_v1	2446004	P1508L	C	T	10 (1/10)	0 (0/44)	0 (0/92)	0 (0/18)	19 (5/27)	1 (1/70)
MDR2	PvP01_12_v1	2446005	T1533_P1538dup	TACCACCGCCAACGAACCCACCACCGCCAACGAACCCACCACCGCCAACGAACCCACCACCGCCAACGAACCC	TACCACCGCCAACGAACCCACCACCGCCAACGAACCCACCACCGCCAACGAACCCACCACCGCCAACGAACCCACCACCGCCAACGAACCC	10 (1/10)	0 (0/25)	18 (13/71)	0 (0/12)	0 (0/20)	0 (0/58)
MDR2	PvP01_12_v1	2446005	T1527_P1538del	TACCACCGCCAACGAACCCACCACCGCCAACGAACCCACCACCGCCAACGAACCCACCACCGCCAACGAACCC	TACCACCGCCAACGAACCCACCACCGCCAACGAACCC	0 (0/10)	12 (3/25)	0 (0/71)	8 (1/12)	5 (1/20)	5 (3/58)
MDR2	PvP01_12_v1	2446005	T1533_P1538del	TACCACCGCCAACGAACCCACCACCGCCAACGAACCCACCACCGCCAACGAACCCACCACCGCCAACGAACCC	TACCACCGCCAACGAACCCACCACCGCCAACGAACCCACCACCGCCAACGAACCC	20 (2/10)	0 (0/25)	1 (1/71)	0 (0/12)	10 (2/20)	2 (1/58)
MDR2	PvP01_12_v1	2446019	T1516fs	AACCCACCACC	A	0 (0/10)	0 (0/26)	0 (0/91)	0 (0/12)	0 (0/25)	7 (5/69)
MDR2	PvP01_12_v1	2446021	P1514S	C	T	0 (0/10)	0 (0/38)	0 (0/92)	0 (0/12)	0 (0/27)	1 (1/67)
MDR2	PvP01_12_v1	2446022	P1514L	C	T	0 (0/10)	0 (0/38)	0 (0/91)	0 (0/12)	15 (4/26)	0 (0/67)
MDR2	PvP01_12_v1	2446023	E1519_P1520insPTTANE	C	CACCACCGCCAACGAGCCT	0 (0/10)	0 (0/28)	0 (0/91)	0 (0/7)	0 (0/24)	2 (1/62)
MDR2	PvP01_12_v1	2446030	N1518fs	GCCAACGAACCCACCACCGCCAACGAA	GCCCACCACCGCCAACGAA	0 (0/13)	0 (0/44)	0 (0/94)	0 (0/12)	0 (0/31)	6 (5/79)
MDR2	PvP01_12_v1	2446041	E1525_P1526insPTTANE	C	CACCACCGCCAACGAGCCT	0 (0/12)	5 (2/41)	0 (0/95)	0 (0/6)	0 (0/28)	0 (0/73)
MDR2	PvP01_12_v1	2446111	Y1544D	T	G	0 (0/13)	0 (0/55)	0 (0/95)	0 (0/19)	0 (0/32)	7 (6/84)
MDR2	PvP01_12_v1	2446136	D1552G	A	G	0 (0/13)	0 (0/56)	0 (0/98)	0 (0/19)	0 (0/32)	1 (1/85)
MDR2	PvP01_12_v1	2446175	*1565*	G	A	0 (0/13)	0 (0/55)	2 (2/98)	0 (0/19)	0 (0/32)	0 (0/85)
PM4	PvP01_13_v1	1801936	P222L	G	A	8 (1/13)	0 (0/55)	0 (0/98)	0 (0/19)	0 (0/32)	0 (0/85)
PM4	PvP01_13_v1	1802108	I165V	T	C	15 (2/13)	100 (56/56)	12 (12/98)	100 (19/19)	72 (23/32)	58 (49/85)
PPPK-DHPS	PvP01_14_v1	1270124	G638_D639insDSKLTNG	CCCGTTAGTCAGTTTGGAGTCA	CCCGTTAGTCAGTTTGGAGTCACCGTTAGTCAGTTTGGAGTCA	0 (0/12)	0 (0/56)	0 (0/98)	0 (0/19)	6 (2/32)	0 (0/85)
PPPK-DHPS	PvP01_14_v1	1270166	G617_E618insEAKLTNGEGKLTNG	ACCATTCGTCAGTTTACCCTCCCCGTTGGTCAGTTTGGCCTCC	ACCATTCGTCAGTTTACCCTCCCCGTTGGTCAGTTTGGCCTCCCCATTCGTCAGTTTACCCTCCCCGTTGGTCAGTTTGGCCTCC	0 (0/12)	7 (4/55)	0 (0/98)	0 (0/18)	0 (0/32)	0 (0/85)
PPPK-DHPS	PvP01_14_v1	1270166	E618_G631del	ACCATTCGTCAGTTTACCCTCCCCGTTGGTCAGTTTGGCCTCC	A	0 (0/12)	0 (0/55)	0 (0/98)	11 (2/18)	0 (0/32)	0 (0/85)
PPPK-DHPS	PvP01_14_v1	1270203	G612_E618dup	G	GCCTCCCCATTCGTCAGTTTAC	0 (0/13)	0 (0/56)	0 (0/98)	0 (0/16)	0 (0/32)	2 (2/85)
PPPK-DHPS	PvP01_14_v1	1270309	I584V	T	C	0 (0/13)	0 (0/55)	0 (0/98)	0 (0/19)	0 (0/32)	5 (4/85)
PPPK-DHPS	PvP01_14_v1	1270401	A553G	G	C	0 (0/13)	0 (0/56)	13 (13/98)	0 (0/19)	0 (0/32)	94 (80/85)
PPPK-DHPS	PvP01_14_v1	1270524	K512M	T	A	0 (0/13)	0 (0/55)	0 (0/97)	0 (0/19)	0 (0/32)	6 (5/85)
PPPK-DHPS	PvP01_14_v1	1270525	K512E	T	C	0 (0/13)	0 (0/55)	0 (0/97)	0 (0/19)	0 (0/32)	4 (3/85)
PPPK-DHPS	PvP01_14_v1	1270911	G383A	C	G	0 (0/13)	29 (16/56)	5 (5/97)	100 (19/19)	72 (23/32)	1 (1/85)
PPPK-DHPS	PvP01_14_v1	1270914	S382C	G	C	15 (2/13)	0 (0/55)	0 (0/97)	0 (0/19)	6 (2/32)	1 (1/85)
PPPK-DHPS	PvP01_14_v1	1270915	S382A	A	C	0 (0/13)	0 (0/55)	0 (0/97)	0 (0/19)	0 (0/32)	30 (25/84)
PPPK-DHPS	PvP01_14_v1	1271159	N300K	G	C	0 (0/12)	0 (0/55)	0 (0/98)	16 (3/19)	0 (0/32)	0 (0/85)
PPPK-DHPS	PvP01_14_v1	1271444	M205I	C	T	100 (12/12)	45 (25/56)	0 (0/98)	0 (0/19)	62 (20/32)	100 (85/85)
PPPK-DHPS	PvP01_14_v1	1271664	E132G	T	C	0 (0/13)	0 (0/56)	12 (12/97)	0 (0/19)	0 (0/32)	0 (0/85)
MRP2	PvP01_14_v1	2052253	I1957S	A	C	0 (0/13)	0 (0/55)	1 (1/98)	0 (0/19)	0 (0/32)	0 (0/85)
MRP2	PvP01_14_v1	2052257	D1956H	C	G	100 (13/13)	100 (55/55)	71 (70/98)	100 (19/19)	100 (32/32)	96 (81/84)
MRP2	PvP01_14_v1	2052260	A1955T	C	T	0 (0/13)	0 (0/55)	1 (1/98)	0 (0/19)	0 (0/32)	0 (0/85)
MRP2	PvP01_14_v1	2052336	N1929K	A	T	0 (0/13)	0 (0/56)	5 (5/98)	0 (0/19)	0 (0/32)	0 (0/85)
MRP2	PvP01_14_v1	2052475	G1883D	C	T	0 (0/13)	0 (0/55)	3 (3/97)	0 (0/19)	0 (0/32)	0 (0/85)
MRP2	PvP01_14_v1	2052514	G1870V	C	A	0 (0/13)	0 (0/55)	1 (1/98)	0 (0/19)	0 (0/32)	4 (3/85)
MRP2	PvP01_14_v1	2052517	A1869E	G	T	0 (0/13)	0 (0/56)	2 (2/98)	0 (0/19)	0 (0/32)	1 (1/85)
MRP2	PvP01_14_v1	2052538	K1861dup	C	CTCT	0 (0/13)	0 (0/56)	0 (0/98)	0 (0/19)	10 (3/31)	0 (0/85)
MRP2	PvP01_14_v1	2052726	Q1799H	C	A	0 (0/12)	0 (0/56)	0 (0/98)	0 (0/19)	0 (0/31)	1 (1/85)
MRP2	PvP01_14_v1	2052883	N1747S	T	C	0 (0/13)	0 (0/55)	0 (0/97)	0 (0/19)	0 (0/32)	1 (1/85)
MRP2	PvP01_14_v1	2052940	F1728Y	A	T	0 (0/13)	0 (0/56)	5 (5/97)	0 (0/19)	0 (0/32)	0 (0/85)
MRP2	PvP01_14_v1	2052980	H1715N	G	T	0 (0/13)	0 (0/56)	0 (0/98)	0 (0/19)	0 (0/32)	4 (3/85)
MRP2	PvP01_14_v1	2053034	S1677_V1696del	GTACTTCCTTTGGCACTTCCTTCAACACTTCCTTCGACACTTCCGTCGACACCTCCTTTGA	G	0 (0/13)	0 (0/56)	0 (0/98)	0 (0/19)	0 (0/32)	23 (19/84)
MRP2	PvP01_14_v1	2053066	T1682_S1685dup	T	TTCGACACTTCCG	0 (0/13)	61 (34/56)	0 (0/97)	16 (3/19)	12 (4/32)	0 (0/65)
MRP2	PvP01_14_v1	2053082	V1680_S1681insPKEVSKEV	A	ACACCTCCTTTGATACTTCCTTTGG	0 (0/13)	0 (0/56)	0 (0/98)	0 (0/19)	0 (0/32)	2 (1/65)
MRP2	PvP01_14_v1	2053141	A1661fs	G	GCCGCACTTGGCCGCCTCCC	0 (0/10)	0 (0/46)	1 (1/95)	0 (0/17)	0 (0/16)	0 (0/75)
MRP2	PvP01_14_v1	2053141	A1661G	G	C	100 (10/10)	100 (46/46)	39 (37/95)	100 (17/17)	100 (16/16)	91 (68/75)
MRP2	PvP01_14_v1	2053330	S1598N	C	T	0 (0/13)	0 (0/56)	23 (23/98)	0 (0/19)	0 (0/32)	0 (0/85)
MRP2	PvP01_14_v1	2053360	P1588H	G	T	0 (0/13)	2 (1/56)	0 (0/97)	5 (1/19)	0 (0/32)	0 (0/85)
MRP2	PvP01_14_v1	2053883	Y1414H	A	G	100 (13/13)	100 (56/56)	4 (4/98)	100 (19/19)	100 (32/32)	14 (12/84)
MRP2	PvP01_14_v1	2053904	E1407Q	C	G	38 (5/13)	39 (22/56)	0 (0/97)	16 (3/19)	22 (7/32)	5 (4/85)
MRP2	PvP01_14_v1	2054015	V1370I	C	T	0 (0/13)	0 (0/56)	0 (0/97)	0 (0/19)	0 (0/32)	2 (2/85)
MRP2	PvP01_14_v1	2054270	Y1285H	A	G	0 (0/13)	0 (0/56)	0 (0/98)	0 (0/19)	0 (0/32)	6 (5/85)
MRP2	PvP01_14_v1	2054346	Q1259H	C	A	0 (0/13)	0 (0/56)	1 (1/98)	0 (0/19)	0 (0/32)	0 (0/85)
MRP2	PvP01_14_v1	2054372	N1251Y	T	A	15 (2/13)	5 (3/56)	0 (0/98)	0 (0/19)	25 (8/32)	0 (0/85)
MRP2	PvP01_14_v1	2054386	S1246I	C	A	0 (0/13)	0 (0/56)	1 (1/98)	0 (0/19)	0 (0/32)	0 (0/85)
MRP2	PvP01_14_v1	2054428	T1232I	G	A	0 (0/13)	0 (0/56)	2 (2/98)	0 (0/19)	0 (0/32)	0 (0/85)
MRP2	PvP01_14_v1	2054573	P1184S	G	A	38 (5/13)	20 (11/56)	0 (0/98)	58 (11/19)	16 (5/32)	0 (0/85)
MRP2	PvP01_14_v1	2054578	L1182R	A	C	0 (0/13)	0 (0/56)	0 (0/98)	0 (0/19)	3 (1/32)	0 (0/85)
MRP2	PvP01_14_v1	2054638	A1158_L1159insLKNA	TCGTTCTTGAGGG	TCGTTCTTGAGGGCGTTCTTGAGGG	0 (0/13)	0 (0/56)	2 (2/97)	0 (0/19)	0 (0/32)	13 (11/84)
MRP2	PvP01_14_v1	2054638	A1158_L1159insLKNALKNA	TCGTTCTTGAGGG	TCGTTCTTGAGGGCGTTCTTGAGGGCGTTCTTGAGGG	0 (0/13)	0 (0/56)	6 (6/97)	0 (0/19)	0 (0/32)	0 (0/84)
MRP2	PvP01_14_v1	2054662	G1154E	C	T	0 (0/13)	0 (0/56)	0 (0/98)	53 (10/19)	0 (0/32)	0 (0/85)
MRP2	PvP01_14_v1	2054691	M1144I	C	A	0 (0/13)	0 (0/56)	1 (1/98)	0 (0/19)	0 (0/31)	2 (2/85)
MRP2	PvP01_14_v1	2054703	S1140R	G	T	0 (0/13)	0 (0/56)	0 (0/98)	0 (0/19)	0 (0/30)	14 (12/85)
MRP2	PvP01_14_v1	2054715	P1136_A1137insAAATATR	GGGGGTAGCGGTGGCAGCGGCA	GCGGGTAGCGGTGGCAGCGGCAGGGGTAGCGGTGGCAGCGGCA	0 (0/13)	0 (0/56)	2 (2/97)	0 (0/19)	0 (0/31)	0 (0/85)
MRP2	PvP01_14_v1	2054725	T1133N	G	T	0 (0/13)	0 (0/56)	34 (33/98)	0 (0/19)	0 (0/31)	1 (1/85)
MRP2	PvP01_14_v1	2054726	A1132_T1133insAATPAAA	T	TGGCAGCGGCAGGGGTAGCGGC	0 (0/13)	0 (0/56)	0 (0/98)	0 (0/19)	0 (0/31)	1 (1/85)
MRP2	PvP01_14_v1	2054748	N1123_T1124insTANAAN	AGCCGTATTGGCCGCGTTC	AGCCGTGTTGGCCGCGTTCGCCGTATTGGCCGCGTTC	0 (0/13)	0 (0/55)	5 (5/98)	0 (0/19)	3 (1/29)	12 (10/85)
MRP2	PvP01_14_v1	2054748	N1123_T1124insTANAANTANAAN	AGCCGTATTGGCCGCGTTC	AGCCGTGTTGGCCGCGTTCGCCGTGTTGGCCGCGTTCGCCGTATTGGCCGCGTTC	0 (0/13)	0 (0/55)	4 (4/98)	0 (0/19)	0 (0/29)	2 (2/85)
MRP2	PvP01_14_v1	2054748	N1123_T1124insTANAANTANAANTANAAN	AGCCGTATTGGCCGCGTTC	AGCCGTGTTGGCCGCGTTCGCCGTGTTGGCCGCGTTCGCCGTGTTGGCCGCGTTCGCCGTATTGGCCGCGTTC	0 (0/13)	0 (0/55)	2 (2/98)	0 (0/19)	0 (0/29)	0 (0/85)
MRP2	PvP01_14_v1	2054748	N1120_A1125del	AGCCGTATTGGCCGCGTTC	A	0 (0/13)	9 (5/55)	0 (0/98)	0 (0/19)	3 (1/29)	0 (0/85)
MRP2	PvP01_14_v1	2054752	T1124R	G	C	0 (0/13)	0 (0/50)	1 (1/98)	0 (0/19)	0 (0/29)	0 (0/85)
MRP2	PvP01_14_v1	2054753	T1124fs	T	TGTTGGCCGCGTTCGCCGTGTTGGCCGCGTTCGCCGTGTTGGCCGCGTTCGCCGTGTTGGCC	0 (0/13)	0 (0/50)	0 (0/98)	0 (0/19)	0 (0/29)	1 (1/84)
MRP2	PvP01_14_v1	2054754	A1126fs	A	ACGTTCGCCGTG	0 (0/13)	0 (0/50)	0 (0/98)	0 (0/19)	0 (0/29)	1 (1/85)
MRP2	PvP01_14_v1	2054757	A1122_N1123insNAA	G	GGCCGCGTTC	23 (3/13)	0 (0/50)	0 (0/98)	0 (0/19)	7 (2/29)	6 (5/85)
MRP2	PvP01_14_v1	2054761	N1120_A1121insEANAANTANAANTAN	G	GCGTTCGCCGTGTTGGCCGCGTTCGCCGTGTTGGCCGCGTTCGCCT	0 (0/12)	0 (0/50)	0 (0/98)	0 (0/19)	0 (0/30)	2 (2/84)
MRP2	PvP01_14_v1	2054761	N1120_A1121insEANAANTAN	G	GCGTTCGCCGTGTTGGCCGCGTTCGCCT	0 (0/12)	0 (0/50)	0 (0/98)	0 (0/19)	0 (0/30)	1 (1/84)
MRP2	PvP01_14_v1	2054761	N1120_A1121insEAN	G	GCGTTCGCCT	0 (0/12)	0 (0/50)	2 (2/98)	0 (0/19)	0 (0/30)	6 (5/84)
MRP2	PvP01_14_v1	2054771	N1117_T1118insAAN	T	TGTTGGCTGC	0 (0/12)	0 (0/55)	0 (0/98)	0 (0/19)	0 (0/31)	1 (1/85)
MRP2	PvP01_14_v1	2054780	A1115T	C	T	0 (0/12)	0 (0/55)	0 (0/98)	0 (0/19)	0 (0/30)	1 (1/85)
MRP2	PvP01_14_v1	2054843	A1094S	C	A	25 (3/12)	20 (11/56)	0 (0/98)	58 (11/19)	32 (10/31)	0 (0/85)
MRP2	PvP01_14_v1	2055020	L1035M	G	T	0 (0/13)	2 (1/56)	0 (0/98)	0 (0/19)	0 (0/32)	0 (0/85)
MRP2	PvP01_14_v1	2055095	M1010V	T	C	0 (0/13)	7 (4/55)	0 (0/98)	0 (0/19)	3 (1/31)	0 (0/85)
MRP2	PvP01_14_v1	2055144	D993E	G	T	0 (0/13)	0 (0/56)	10 (10/97)	0 (0/19)	0 (0/32)	1 (1/85)
MRP2	PvP01_14_v1	2055146	D993N	C	T	0 (0/13)	0 (0/56)	0 (0/98)	0 (0/19)	0 (0/32)	4 (3/85)
MRP2	PvP01_14_v1	2055353	L924M	G	T	0 (0/13)	0 (0/56)	5 (5/98)	0 (0/19)	0 (0/32)	2 (2/85)
MRP2	PvP01_14_v1	2055419	D902N	C	T	0 (0/13)	0 (0/56)	2 (2/98)	0 (0/19)	0 (0/32)	0 (0/85)
MRP2	PvP01_14_v1	2055499	R875K	C	T	0 (0/13)	0 (0/56)	1 (1/98)	0 (0/19)	0 (0/32)	0 (0/85)
MRP2	PvP01_14_v1	2055531	E864D	C	A	0 (0/13)	0 (0/56)	1 (1/98)	0 (0/19)	0 (0/32)	0 (0/85)
MRP2	PvP01_14_v1	2055749	A792T	C	T	0 (0/13)	0 (0/56)	0 (0/97)	0 (0/19)	0 (0/32)	2 (2/85)
MRP2	PvP01_14_v1	2055785	F780L	A	G	0 (0/13)	0 (0/56)	0 (0/97)	0 (0/19)	0 (0/32)	1 (1/85)
MRP2	PvP01_14_v1	2056019	P697_N698insNGQP	GCGGTTGGCCGTT	GCGGTTGGCCGTTCGGTTGGCCGTT	8 (1/13)	7 (4/56)	3 (3/97)	0 (0/19)	0 (0/32)	14 (12/84)
MRP2	PvP01_14_v1	2056019	P697_N698insNGQPNGQP	GCGGTTGGCCGTT	GCGGTTGGCCGTTCGGTTGGCCGTTCGGTTGGCCGTT	0 (0/13)	0 (0/56)	0 (0/97)	0 (0/19)	0 (0/32)	1 (1/84)
MRP2	PvP01_14_v1	2056019	P697_N698insNGQPNGQPNGQP	GCGGTTGGCCGTT	GCGGTTGGCCGTTCGGTTGGCCGTTCGGTTGGCCGTTCGGTTGGCCGTT	0 (0/13)	0 (0/56)	0 (0/97)	0 (0/19)	0 (0/32)	2 (2/84)
MRP2	PvP01_14_v1	2056019	N698_P701del	GCGGTTGGCCGTT	G	0 (0/13)	0 (0/56)	2 (2/97)	0 (0/19)	9 (3/32)	4 (3/84)
MRP2	PvP01_14_v1	2056117	S669I	C	A	15 (2/13)	38 (21/55)	2 (2/96)	0 (0/19)	0 (0/32)	0 (0/84)
MRP2	PvP01_14_v1	2056142	P661T	G	T	0 (0/12)	0 (0/53)	1 (1/97)	0 (0/19)	0 (0/31)	0 (0/84)
MRP2	PvP01_14_v1	2056251	A619_K624del	CTTTCCCGCTTTTCGCGCT	C	0 (0/13)	0 (0/56)	4 (4/96)	0 (0/19)	0 (0/32)	0 (0/85)
MRP2	PvP01_14_v1	2056256	A622_G623insRKA	C	CCGCTTTTCG	0 (0/13)	0 (0/56)	0 (0/92)	0 (0/19)	0 (0/32)	1 (1/85)
MRP2	PvP01_14_v1	2056264	R620Q	C	T	0 (0/13)	0 (0/55)	0 (0/92)	0 (0/19)	9 (3/32)	0 (0/85)
MRP2	PvP01_14_v1	2056276	A616V	G	A	0 (0/12)	0 (0/55)	2 (2/96)	0 (0/19)	0 (0/32)	0 (0/85)
MRP2	PvP01_14_v1	2056276	G612_K615dup	G	GCCTTGCCGTATC	17 (2/12)	0 (0/55)	0 (0/96)	0 (0/19)	6 (2/32)	0 (0/85)
MRP2	PvP01_14_v1	2056391	A578S	C	A	0 (0/13)	0 (0/56)	0 (0/97)	0 (0/19)	0 (0/32)	1 (1/85)
MRP2	PvP01_14_v1	2056889	A412T	C	T	0 (0/13)	0 (0/54)	6 (6/98)	0 (0/19)	0 (0/32)	0 (0/85)
MRP2	PvP01_14_v1	2057114	W337R	A	G	0 (0/13)	0 (0/55)	14 (14/97)	0 (0/19)	0 (0/31)	13 (11/85)
MRP2	PvP01_14_v1	2057135	P330S	G	A	0 (0/13)	0 (0/56)	0 (0/97)	0 (0/19)	16 (5/32)	0 (0/85)
MRP2	PvP01_14_v1	2057171	E318K	C	T	0 (0/13)	0 (0/56)	0 (0/97)	0 (0/19)	0 (0/32)	2 (2/85)
MRP2	PvP01_14_v1	2057200	A308V	G	A	0 (0/13)	0 (0/55)	1 (1/98)	0 (0/19)	0 (0/32)	0 (0/85)
MRP2	PvP01_14_v1	2057228	S299R	T	G	0 (0/13)	0 (0/53)	0 (0/97)	0 (0/19)	0 (0/31)	1 (1/85)
MRP2	PvP01_14_v1	2057269	V285G	A	C	0 (0/12)	0 (0/54)	0 (0/98)	0 (0/19)	0 (0/32)	6 (5/85)
MRP2	PvP01_14_v1	2057278	M282R	A	C	0 (0/12)	4 (2/54)	0 (0/98)	5 (1/19)	10 (3/31)	0 (0/85)
MRP2	PvP01_14_v1	2057314	P270R	G	C	0 (0/12)	0 (0/55)	0 (0/98)	0 (0/19)	0 (0/31)	1 (1/85)
MRP2	PvP01_14_v1	2057776	L116Q	A	T	0 (0/13)	0 (0/56)	0 (0/98)	0 (0/19)	0 (0/31)	1 (1/85)
MRP2	PvP01_14_v1	2057809	Y105C	T	C	0 (0/13)	0 (0/56)	0 (0/98)	0 (0/19)	0 (0/32)	1 (1/85)
MRP2	PvP01_14_v1	2057861	E88Q	C	G	15 (2/13)	39 (22/56)	3 (3/98)	5 (1/19)	48 (15/31)	15 (13/85)
MRP2	PvP01_14_v1	2057885	S80G	T	C	0 (0/13)	0 (0/55)	0 (0/98)	0 (0/19)	0 (0/32)	1 (1/85)
MRP2	PvP01_14_v1	2057912	F71V	A	C	0 (0/13)	0 (0/55)	0 (0/98)	0 (0/19)	0 (0/32)	1 (1/85)
MRP2	PvP01_14_v1	2057935	K63T	T	G	0 (0/13)	0 (0/55)	0 (0/98)	0 (0/19)	0 (0/32)	9 (8/85)
MRP2	PvP01_14_v1	2057938	Y62C	T	C	100 (13/13)	91 (51/56)	0 (0/98)	47 (9/19)	94 (30/32)	0 (0/85)
MRP2	PvP01_14_v1	2057999	R42G	T	C	0 (0/13)	0 (0/56)	0 (0/98)	0 (0/19)	0 (0/32)	5 (4/85)
MRP2	PvP01_14_v1	2058006	K39N	T	G	0 (0/13)	0 (0/56)	0 (0/98)	0 (0/19)	0 (0/32)	16 (14/85)
MRP2	PvP01_14_v1	2058079	R15Q	C	T	0 (0/13)	0 (0/56)	0 (0/98)	0 (0/19)	0 (0/32)	1 (1/84)
MRP2	PvP01_14_v1	2058094	G10A	C	G	0 (0/13)	0 (0/55)	16 (16/97)	0 (0/19)	0 (0/32)	0 (0/84)
